# Supplementary material for: Development and External Validation of the Cantonese Dietary Index: A Population-Based Approach to Assess Diet Quality and Metabolic Risk
Source: Nutrients. 2026 May 24;18(11):1678. doi: 10.3390/nu18111678 (PMC13258514; doi:10.3390/nu18111678)
Supplement: Supplementary file 1 [file nutrients-18-01678-s001.zip]

Archive with 1 entries (1 files):
- nutrients-4282043-supplementary.pdf
